# Supplementary material for: PPP1R81 correlates with the survival and cell proliferation in lower-grade glioma
Source: Biosci Rep. 2023 May 5;43(5):BSR20230028. doi: 10.1042/BSR20230028 (PMC10170297; doi:10.1042/BSR20230028)
Supplement: Supplementary Tables S1-S4 [file BSR-2023-0028_supp1.zip]

Archive with 4 entries (4 files):
- BSR-2023-0028_suppS1.pdf
- BSR-2023-0028_suppS2.pdf
- BSR-2023-0028_suppS3.pdf
- BSR-2023-0028_suppS4.docx
